# Supplementary material for: Diagnostic Performance of Various Ultrasound Risk Stratification Systems for Benign and Malignant Thyroid Nodules: A Meta-Analysis
Source: Cancers (Basel). 2023 Jan 9;15(2):424. doi: 10.3390/cancers15020424 (PMC9857194; doi:10.3390/cancers15020424)
Supplement: Supplementary file 1 [file cancers-15-00424-s001.zip]

Archive with 1 entries (1 files):
- cancers-2063291-supplementary.pdf
